# Supplementary material for: Jumping with adhesion: landing surface incline alters impact force and body kinematics in crested geckos
Source: Sci Rep. 2021 Nov 29;11:23043. doi: 10.1038/s41598-021-02033-4 (PMC8630229; doi:10.1038/s41598-021-02033-4)
Supplement: Supplementary file 5 — Supplementary Information. [file 41598_2021_2033_MOESM5_ESM.xlsx]

## Sheet: results
Individual	treatment	maximal curvature	body angle begin aerial phase [°]	body angle mid-air [°]	body angle end aerial phase [°]	landing angle [°]	landing duration [ms]	velocity perpendicular to platform [m/s]	maximal deceleration belly [cm/ms^2]	impact force [N]			First point of contact (count):
Gecko1	h	0.38934	26.3562	29.5655	41.3237	62.106	24	2.48539	0.0456868	4.86576				Horizontal	inclined	vertical
Gecko1	h	0.378894	18.0416	18.7485	31.4012	57.087	24.6667	1.69655	0.0817798	3.37303			belly	7	0	0
Gecko1	h	0.225458	18.788	17.2605	26.1006	30.567	26	1.72992	0.0673811	3.27675			forelimb	1	9	4
Gecko2	h	0.244963	7.39223	-4.87891	-11.1205	-5.83	17.1717	1.95646	0.0651071	4.44121			hindlimb	4	0	0
Gecko2	h	0.275535	6.93131	-11.5077	-31.7081	3.707	28.7879	1.84998	0.0979995	2.65846			snout	0	3	8
Gecko2	h	0.230689	15.5879	-3.41696	-14.4131	-5.515	19.2635	2.02444	0.115365	4.12384
Gecko3	h	0.230467	16.6786	1.16159	-9.40885	24.905	11.1111	1.32609	0.0592405	6.35456
Gecko3	h	0.174808	17.927	7.9272	-9.46634	10.713	9.09091	2.06408	0.0386346	11.6534
Gecko3	h	0.245462	26.3358	-2.98799	-12.2513	3.365	22.2222	1.26266	0.266584	3.27818
Gecko4	h	0.332893	1.48377	8.51402	13.105	68.14	10.7649	2.03979	0.204017	7.60215
Gecko4	h	0.350186	5.85922	10.823	9.23984	59.671	9.06516	1.23792	0.108293	5.58319
Gecko4	h	0.403472	3.53622	2.34991	4.9415	53.13	9.78261	1.31017	0.0727775	5.4829
Gecko1	i	0.412725	6.27394	17.0807	22.9995	62.526	20.1117	1.84389	0.0585282	4.23272
Gecko1	i	0.349643	14.3082	20.3867	19.1607	47.045	24.581	1.69668	0.046592	3.26024
Gecko1	i	0.295161	16.9545	24.8478	22.9852	53.673	14.5251	1.50936	0.0730622	4.7577
Gecko2	i	0.386024	-0.605008	4.34214	-1.73878	23.536	41.5	1.80909	0.0543257	1.81349
Gecko2	i	0.594193	-11.3129	-9.81098	-13.6298	-3.874	76.5	2.12178	0.0101542	1.24439
Gecko2	i	0.462014	-10.7361	-6.00209	-7.84024	18.015	54.5	2.08363	0.0129343	1.6211
Gecko3	i	0.207867	24.7338	19.4997	14.1787	11.976	34.5	2.1097	0.0465668	3.34991
Gecko3	i	0.286982	24.4536	18.3483	10.5581	31.585	54	1.64629	0.0189461	1.84124
Gecko3	i	0.457704	14.8863	6.04735	-14.8964	-15.868	120	1.565	0.00545078	0.982936
Gecko4	i	0.298383	1.04857	7.06873	11.3298	27.955	32.5	2.17347	0.0993625	2.81559
Gecko4	i	0.258029	6.08701	17.3129	23.5973	36.292	28.5	1.93298	0.0937191	2.85174
Gecko4	i	0.229589	10.4122	14.7302	14.8963	28.811	34	2.13495	0.0196071	2.65982
Gecko1	v	0.401177	19.2628	24.1134	28.281	51.096	51.3274	1.3785	0.0132065	1.1527
Gecko1	v	0.442377	15.5476	18.0745	16.441	13.241	76.6962	1.50899	0.0207592	0.844448
Gecko1	v	0.403015	20.6357	25.438	25.3716	19.654	69.6165	1.27951	0.0109565	0.788847
Gecko2	v	0.610554	5.81778	9.48332	12.2279	45.939	67.2566	1.75398	0.00593705	0.935974
Gecko2	v	0.564526	11.4807	13.1702	12.959	39.991	73.7463	1.48362	0.011156	0.722029
Gecko2	v	0.526613	6.36167	9.81936	12.945	38.157	67.2566	1.74498	0.00544588	0.931171
Gecko3	v	0.460077	24.4549	28.6293	32.2041	38.953	76.1062	1.72588	0.00752338	1.11572
Gecko3	v	0.64853	20.1718	18.9969	18.565	16.113	95.5752	2.13556	0.00905623	1.09934
Gecko3	v	0.46007	23.3978	26.3991	22.6327	32.475	87.3156	1.25431	0.0094868	0.706769
Gecko4	v	0.48671	5.95039	14.4526	18.1786	46.909	49.5575	1.53034	0.00976386	1.17792
Gecko4	v	0.542773	9.831	16.253	18.0743	38.157	64.8968	2.12548	0.00672603	1.24931
Gecko4	v	0.538813	5.36403	8.59143	17.0479	39.289	57.2271	2.0618	0.0335641	1.3743
